# Supplementary material for: Development and External Validation of a Radiomics Model Derived from Preoperative Gadoxetic Acid-Enhanced MRI for Predicting Histopathologic Grade of Hepatocellular Carcinoma
Source: Diagnostics (Basel). 2023 Jan 23;13(3):413. doi: 10.3390/diagnostics13030413 (PMC9914153; doi:10.3390/diagnostics13030413)
Supplement: Supplementary file 1 [file diagnostics-13-00413-s001.zip]

Archive with 1 entries (1 files):
- diagnostics-2136689-si.pdf
